# Supplementary material for: A Two-Way Mendelian Randomization Analysis on the Link between Thyroid Activity Function and Coronary Atherosclerosis
Source: Rev Cardiovasc Med. 2024 Dec 24;25(12):453. doi: 10.31083/j.rcm2512453 (PMC11683704; doi:10.31083/j.rcm2512453)
Supplement: Supplementary file 1 [file 2153-8174-25-12-453-s1.zip]

Archive with 2 entries (2 files):
- attachment1-Supplementary tables.xlsx
- attachment2-Supplement figures.docx
