# Supplementary material for: A Two-Way Mendelian Randomization Analysis on the Link between Thyroid Activity Function and Coronary Atherosclerosis
Source: Rev Cardiovasc Med. 2024 Dec 24;25(12):453. doi: 10.31083/j.rcm2512453 (PMC11683704; doi:10.31083/j.rcm2512453)
Supplement: Supplementary file 1 [file 2153-8174-25-12-453-s1.zip › attachment1-Supplementary tables.xlsx]

## Sheet: Supplementary Table 1
Supplementary Table 1 | GWAS summary statistics: data resource
ID	Phenotypes	Year	Consortium	Population	Number of cases	Number of controls	Sample size(cases)
finn-b-E4_HYTHYNAS	Hypothyroidism	2021	IEU OpenGWAS-FinnGen	European	26306	187684	213990
finn-b-E4_THYTOXGOITDIF	Graves' disease	2021	IEU OpenGWAS-FinnGen	European	2350	187684	190034
finn-b-E4_THYTOXNAS	Other types of hyperthyroidism	2021	IEU OpenGWAS-FinnGen	European	3115	187684	190799
-	TSH	2024	The ThyroidOmics Consortium	European	-	-	271040
-	FT4	2024	The ThyroidOmics Consortium	European	-	-	119120
ebi-a-GCST90013534	Coronary atherosclerosis	2022	FinnGen R9	European	47550	313400	360950

## Sheet: Supplementary Table 2
Supplementary Table 2 | Characteristics of SNPs associated with hypothyroidism.
Position	SNP	EA	OA	EAF	BETA	SE	P	R2	N	F
114638577	rs1683253	C	T	0.5565	0.0597	0.0108	3.64301e-08	0.00175929	213990	377.13
108362169	rs78765971	G	GAC	0.1142	0.2127	0.0171	1.08993e-35	0.00915307	213990	1976.74
114303808	rs6679677	A	C	0.1472	0.3161	0.0153	1.15798e-94	0.0250861	213990	5506.27
19771438	rs12089835	T	C	0.3169	0.0682	0.0116	3.93097e-09	0.00201375	213990	431.788
163124051	rs1990760	T	C	0.5849	0.0768	0.0109	2.063e-12	0.00286409	213990	614.641
191959489	rs4853458	G	A	0.7687	-0.1144	0.0127	2.84577e-19	0.00465387	213990	1000.53
204745003	rs11571297	C	T	0.3711	-0.1162	0.0111	1.7398e-25	0.00630253	213990	1357.22
204828611	rs10199135	G	A	0.1434	-0.0849	0.0154	3.64897e-08	0.00177081	213990	379.605
217631338	rs17773965	T	C	0.2471	-0.0823	0.0125	5.17607e-11	0.00252023	213990	540.661
12644736	rs1534430	T	C	0.4173	-0.0642	0.0109	4.13704e-09	0.00200444	213990	429.788
1412581	rs11211645	G	A	0.4172	0.0931	0.0109	1.80094e-17	0.00421496	213990	905.768
188128794	rs73192661	T	C	0.3839	-0.1041	0.0111	6.44911e-21	0.00512626	213990	1102.61
12229015	rs794999	G	A	0.7722	-0.0743	0.0128	6.42999e-09	0.00194219	213990	416.414
26090862	rs932036	T	A	0.2829	0.0715	0.0119	1.98002e-09	0.00207422	213990	444.781
187004074	rs3775291	T	C	0.3153	-0.066	0.0116	1.265e-08	0.0018808	213990	403.227
149624705	rs17008423	T	C	0.1228	-0.13	0.0167	6.19156e-15	0.00364094	213990	781.965
76477820	rs2928167	G	A	0.1994	-0.0877	0.0135	8.93717e-11	0.00245567	213990	526.777
76518195	rs1993945	T	A	0.4091	0.136	0.0109	1.293e-35	0.00894234	213990	1930.82
133422816	rs244689	G	A	0.7489	-0.0767	0.0124	5.99902e-10	0.00221254	213990	474.507
32627128	rs9273400	T	C	0.429	0.2112	0.0116	3.54568e-74	0.021853	213990	4780.76
43806609	rs881858	A	G	0.6802	0.1008	0.0116	5.00956e-18	0.00442045	213990	950.122
166043959	rs2983511	C	G	0.2627	-0.0901	0.0122	1.64589e-13	0.00314473	213990	675.058
31243008	rs3132487	T	G	0.1866	0.1701	0.0146	3.25987e-31	0.00878323	213990	1896.16
135401371	rs41294854	T	C	0.1232	0.092	0.0163	1.62002e-08	0.00182859	213990	392.014
33055247	rs9277542	C	T	0.255	-0.1092	0.0128	1.22687e-17	0.00453077	213990	973.942
31731014	rs707937	G	C	0.1983	-0.1114	0.0136	2.64911e-16	0.0039458	213990	847.699
109376118	rs11153158	C	T	0.142	0.0922	0.0154	2.175e-09	0.00207142	213990	444.178
148511237	rs1934804	G	A	0.3686	0.0744	0.0112	2.93089e-11	0.00257653	213990	552.771
128188198	rs2456447	G	C	0.3625	-0.0726	0.0112	1.11699e-10	0.00243608	213990	522.565
21559961	rs10118880	A	G	0.724	-0.0702	0.012	5.34995e-09	0.00196948	213990	422.277
100549013	rs7850258	G	A	0.653	0.2327	0.0114	5.7544e-93	0.0245395	213990	5383.26
4207974	rs13289602	C	G	0.1199	0.1028	0.0165	5.02597e-10	0.00223032	213990	478.329
100617433	rs7043516	C	A	0.1682	-0.0969	0.0145	2.42996e-11	0.00262738	213990	563.708
127036667	rs7853472	A	G	0.3964	0.0964	0.011	2.14487e-18	0.004447	213990	955.855
6092055	rs10905668	T	C	0.2855	0.0775	0.0119	8.31381e-11	0.00245043	213990	525.65
63801030	rs7902146	T	C	0.7503	-0.0776	0.0124	4.14601e-10	0.00225635	213990	483.924
95311422	rs4409785	C	T	0.1669	0.0891	0.0144	5.96403e-10	0.00220769	213990	473.465
117082966	rs76169968	A	G	0.09834	-0.1048	0.0182	8.44403e-09	0.00194772	213990	417.601
9931347	rs2110451	A	G	0.2776	0.0838	0.012	2.9451e-12	0.00281654	213990	604.407
56480583	rs877636	A	G	0.6937	-0.0738	0.0117	2.63003e-10	0.00231452	213990	496.429
111865049	rs7310615	G	C	0.5861	-0.1406	0.0109	5.91562e-38	0.00959109	213990	2072.25
24785637	rs7320607	A	G	0.2949	0.0883	0.0118	6.94544e-14	0.00324248	213990	696.108
81484459	rs7148630	T	C	0.8923	-0.1032	0.0174	2.98003e-09	0.00204699	213990	438.93
85671713	rs12922725	G	A	0.7272	-0.0716	0.0123	5.70506e-09	0.00203402	213990	436.142
27395662	rs201121732	CT	C	0.05895	0.1312	0.0229	9.99494e-09	0.00190983	213990	409.462
7240391	rs61759532	T	C	0.1896	0.0751	0.0138	4.83203e-08	0.0017332	213990	371.527
45622690	rs62073975	A	G	0.06624	-0.1249	0.0218	1.07999e-08	0.00192979	213990	413.751
77276417	rs11662485	A	G	0.08092	0.1162	0.0197	3.75803e-09	0.00200841	213990	430.64
4837487	rs10425559	G	A	0.5994	-0.0633	0.011	9.36095e-09	0.00192427	213990	412.564
22596589	rs1203941	C	T	0.7924	0.0912	0.0133	7.48514e-12	0.00273648	213990	587.18
37583732	rs5845323	GC	G	0.399	0.086	0.011	4.58881e-15	0.00354711	213990	761.74
90989125(a)	rs7754251	C	G	0.4491	0.0115	0.0126	0.3637	6.54397e-05	213990	14.0042
31243008(b)	rs3132487	A	G	0.216	0.0067	0.0167	0.6898	1.52037e-05	213990	3.25346
SNP, single-nucleotide polymorphism; EAF, effect allele frequency; EA, effect allele; BETA, beta. exposure; SE, standard error; P, the Significance level of hypothyroidism; R² was calculated as follows: 2*beta^2*EAF*(1-EAF). The F-statistic for each SNP was calculated as follows: F = (N-2) *R2/ (1− R2). a: Palindromic SNPs with intermediate allele frequencies (>0.01) were removed; b. The SNPS rem…

## Sheet: Supplementary Table 3
Supplementary Table 3 | Characteristics of SNPs associated with Graves' disease
Position	SNP	EA	OA	EAF	BETA	SE	P	R2	N	F
114303808	rs6679677	A	C	0.1434	0.4284	0.0448	1.21591e-21	0.0450875	190034	8972.62
204745003	rs11571297	C	T	0.3737	-0.2276	0.0313	3.56862e-13	0.0242482	190034	4722.45
188133163	rs13098877	T	C	0.5206	0.1856	0.0304	1.034e-09	0.0171944	190034	3324.66
32637302	rs2395231	A	G	0.09489	0.8393	0.0563	2.4632e-50	0.121	190034	26159.2
32603879	rs9272305	G	C	0.1666	0.6294	0.0451	2.64789e-44	0.110005	190034	23488.3
33053026	rs9277457	A	C	0.04722	0.7145	0.0776	3.24265e-20	0.045936	190034	9149.6
33874000	rs12199670	C	G	0.07769	0.3156	0.0558	1.54301e-08	0.014274	190034	2751.8
63961173	rs10995085	T	C	0.2271	0.2112	0.0367	8.72107e-09	0.0156588	190034	3023.01
81435985	rs179252	G	T	0.5902	-0.3464	0.0311	8.67361e-29	0.0580439	190034	11709.9
79751591	rs58722186	T	C	0.3088	0.2147	0.0329	7.00971e-11	0.0196777	190034	3814.46
44742064	rs1569723	A	C	0.7293	0.1882	0.0344	4.55795e-08	0.013985	190034	2695.3
23052772	rs1894240	G	A	0.5129	-0.2232	0.032	3.07397e-12	0.0248925	190034	4851.14
32603879(a)	rs9272305	G	C	0.1681	0.0279	0.0184	0.1293	0.000217709	190034	41.3808
33053026(b)	rs9277457	G	C	0.1976	0.0104	0.0159	0.513701	3.42985e-05	190034	6.51803
SNP, single-nucleotide polymorphism; EAF, effect allele frequency; EA, effect allele; BETA, beta. exposure; SE, standard error; P, the Significance level of Graves' disease; R² was calculated as follows: 2*beta^2*EAF*(1-EAF). The F-statistic for each SNP was calculated as follows: F = (N-2) *R2/ (1− R2). a: Palindromic SNPs with intermediate allele frequencies (>0.01) were removed; b. The SNPS re…

## Sheet: Supplementary Table 4
Supplementary Table 4 | Characteristics of SNPs associated with other types of hyperthyroidism.
Position	SNP	EA	OA	EAF	BETA	SE	P	R2	N	F
19828716	rs12134207	A	T	0.142	0.2154	0.038	1.45801e-08	0.0113057	190799	2181.76
114303808	rs6679677	A	C	0.1434	0.3393	0.0388	2.32113e-18	0.028283	190799	5553.37
188133518	rs13099273	T	A	0.5574	0.1519	0.0268	1.493e-08	0.0113848	190799	2197.19
32671800	rs1794530	G	T	0.1013	0.5976	0.0475	2.99089e-36	0.0650243	190799	13269.3
32592794	rs9271671	T	G	0.5813	-0.2588	0.0294	1.44511e-18	0.0326033	190799	6430.26
33476200	rs72891915	A	G	0.04033	0.3717	0.0669	2.733e-08	0.0106946	190799	2062.56
45221963	rs11038350	G	C	0.3066	0.1932	0.029	2.77204e-11	0.0158709	190799	3076.94
81462649	rs4903961	G	C	0.2969	0.3003	0.0294	1.59993e-24	0.0376503	190799	7464.6
49735297	rs4338740	C	T	0.3137	0.1905	0.0287	3.18127e-11	0.015626	190799	3028.73
79755446	rs4575545	A	G	0.3051	0.1827	0.0289	2.54302e-10	0.0141538	190799	2739.26
188133518(b)	rs13099273	T	A	0.0926	0.0109	0.5595	2.00586e-17	1.99661e-05	190799	3.80954
31313291(a)	rs9265890	C	T	0.4413	-0.0208	0.0118	0.0780495	0.000213339	190799	40.713
SNP, single-nucleotide polymorphism; EAF, effect allele frequency; EA, effect allele; BETA, beta. exposure; SE, standard error; P, the Significance level of Other types of hyperthyroidism; R² was calculated as follows: 2*beta^2*EAF*(1-EAF). The F-statistic for each SNP was calculated as follows: F = (N-2) *R2/ (1− R2). a: Palindromic SNPs with intermediate allele frequencies (>0.01) were removed;…

## Sheet: Supplementary Table 5
Supplementary Table 5 | Characteristics of SNPs associated with TSH.
Position	SNP	EA	OA	EAF	BETA	SE	P	R2	N	F
57202790	rs2581928	G	A	0.7174	0.0179	0.014	0.2014	0.000129918	271040	35.2173
24787025(c)	rs17462267	C	A	0.2951	-0.0073	0.0137	0.5952	2.21703e-05	271040	6.00914
69828534	rs10878984	T	C	0.363	0.012	0.0131	0.3607	6.65945e-05	271040	18.0508
127015083(c)	rs62621812	A	G	0.04297	0.0198	0.031	0.5223	3.22442e-05	271040	8.73968
23273497	rs73226434	T	C	0.1616	-0.016	0.017	0.3479	6.93685e-05	271040	18.8028
4040454	rs117096139	T	C	0.0268	-0.0497	0.0389	0.2011	0.000128849	271040	34.9274
92444274	rs17729624	A	G	0.05292	0.0517	0.0282	0.0666807	0.000267928	271040	72.638
31864066(c)	rs1496627	A	C	0.6283	-0.0054	0.013	0.6761	1.362e-05	271040	3.69159
79862813(c)	rs9928281	G	A	0.1267	0.0005	0.0191	0.979	5.53236e-08	271040	0.0149948
4015313	rs1045476	G	A	0.8121	-0.0185	0.0161	0.2503	0.00010445	271040	28.313
64508763	rs6494466	A	G	0.2383	-0.0205	0.0147	0.1645	0.000152562	271040	41.3563
55954882	rs1458819	C	T	0.1192	0.0137	0.0194	0.4825	3.94117e-05	271040	10.6825
55770794(c)	rs11672947	C	T	0.5698	0	0.0127	0.9983	0	271040	NA
136147160	rs554833	T	C	0.4354	0.0242	0.0126	0.0545695	0.000287932	271040	78.063
33942308(c)	rs9537312	C	T	0.7559	-0.0018	0.0146	0.9044	1.19566e-06	271040	0.324069
6682651	rs6133344	T	C	0.5261	-0.0259	0.0126	0.0397896	0.000334491	271040	90.6901
61620496(c)	rs334699	G	A	0.9799	0.0137	0.045	0.7612	7.39348e-06	271040	2.00393
68189166(c)	rs12036629	A	G	0.5247	-0.0056	0.0126	0.6562	1.56417e-05	271040	4.23957
108358083	rs17020127	G	A	0.1149	-0.0137	0.0196	0.4857	3.81754e-05	271040	10.3474
70297997(c)	rs6546566	C	T	0.419	-0.0011	0.0127	0.9327	5.89122e-07	271040	0.159675
168675288(c)	rs523587	T	C	0.4322	0.0031	0.0126	0.8085	4.71665e-06	271040	1.2784
51452563	rs12567744	G	A	0.1895	0.0171	0.016	0.2859	8.98224e-05	271040	24.3475
218698027(c)	rs1690789	T	C	0.45	0.0024	0.0126	0.8519	2.8512e-06	271040	0.772786
180103904	rs56279106	A	G	0.2767	-0.0225	0.0141	0.11	0.000202639	271040	54.934
65731855(c)	rs1875057	G	A	0.6999	0.0027	0.0137	0.8425	3.06238e-06	271040	0.830025
79999442	rs10263288	G	A	0.08088	0.0128	0.0228	0.5737	2.43592e-05	271040	6.60243
16686940(c)	rs706024	A	G	0.6007	0.0055	0.0129	0.6705	1.45115e-05	271040	3.93323
40365476	rs11732564	G	A	0.7461	0.0104	0.0145	0.4714	4.09785e-05	271040	11.1072
138848505	rs55717031	T	G	0.3045	0.0166	0.0137	0.2247	0.000116716	271040	31.6382
100546600	rs925489	T	C	0.6537	0.0095	0.0132	0.4688	4.08609e-05	271040	11.0753
3890478(c)	rs10758530	G	A	0.9348	0.0031	0.0253	0.9039	1.17144e-06	271040	0.317505
89849519(c)	rs4933466	G	A	0.4268	-0.0014	0.0128	0.9136	9.58996e-07	271040	0.259925
101283330(c)	rs10748781	A	C	0.652	0.0024	0.0132	0.855	2.61384e-06	271040	0.708452
166043862(c)	rs3008034	C	T	0.2628	0.0052	0.0142	0.715599	1.04773e-05	271040	2.83976
2345091(c)	rs4318967	C	T	0.3337	0.0085	0.0135	0.5293	3.21288e-05	271040	8.70839
76808343	rs7712412	A	G	0.4216	-0.0113	0.0127	0.3714	6.22753e-05	271040	16.88
133883671(c)	rs114322847	T	C	0.02322	0.0133	0.0419	0.7508	8.02402e-06	271040	2.17483
19720092(c)	rs7529705	A	G	0.3415	0.0047	0.0132	0.724001	9.9351e-06	271040	2.69282
19618601	rs9729157	T	C	0.6474	-0.0097	0.0131	0.457999	4.29565e-05	271040	11.6433
149209853	rs9857136	A	T	0.3485	-0.0134	0.0132	0.3084	8.15374e-05	271040	22.1015
66902720(c)	rs62506639	C	T	0.1995	-0.0026	0.0157	0.8688	2.15914e-06	271040	0.58521
58373418	rs77994712	G	C	0.06762	0.0199	0.0253	0.4297	4.99349e-05	271040	13.5349
43806335(c)	rs1317983	C	T	0.6802	-0.0021	0.0135	0.8741	1.9186e-06	271040	0.520014
18426575	rs9396865	C	T	0.1421	0.0075	0.018	0.6765	1.37146e-05	271040	3.71723
81737929(c)	rs12893275	T	C	0.07461	-0.0032	0.0241	0.895	1.41401e-06	271040	0.38325
2781519	rs179785	A	G	0.4933	-0.0106	0.0126	0.397	5.61699e-05	271040	15.225
96583858(c)	rs61938844	A	G	0.008777	-0.0168	0.0699	0.8095	4.91096e-06	271040	1.33106
68562328	rs2229738	T	C	0.155	0.0288	0.0176	0.1016	0.000217272	271040	58.9017
8326904(c)	rs36259	A	G	0.7426	-0.0098	0.0144	0.498	3.67152e-05	271040	9.95157
36738361(c)	rs116909374	T	C	0.03122	-0.0241	0.036	0.5036	3.51336e-05	271040	9.52286
89112877	rs11857151	G	C	0.3386	-0.0288	0.0132	0.0297201	0.000371506	271040	100.73
45237858(c)	rs11038357	A	T	0.3036	0.007	0.0137	0.6125	2.07198e-05	271040	5.61598
169551748(c)	rs2288188	G	T	0.04343	-0.0164	0.0306	0.590999	2.23473e-05	271040	6.05709
149659873	rs6847675	G	T	0.1231	-0.0283	0.0193	0.1431	0.000172906	271040	46.8723
152391177	rs6414089	G	A	0.6766	-0.016	0.0134	0.2329	0.000112032	271040	30.3683
43644556	rs10186921	T	C	0.5256	-0.0199	0.0126	0.1124	0.000197486	271040	53.5368
1495529	rs79259951	C	A	0.06573	-0.0194	0.0252	0.4414	4.62242e-05	271040	12.5291
218253227(c)	rs12479260	T	C	0.1519	0	0.0175	0.9982	0	271040	NA
217623249	rs737308	G	T	0.6268	-0.0197	0.013	0.129	0.000181565	271040	49.2201
177664873(c)	rs1385737	C	T	0.9075	-0.0001	0.0218	0.9949	1.67887e-09	271040	0.000455039
33776154	rs10914681	T	C	0.1899	-0.02	0.016	0.2124	0.00012307	271040	33.3609
166411437	rs77440721	G	A	0.07697	0.0283	0.0237	0.2313	0.000113799	271040	30.8475
32433617(c)	rs73234168	A	G	0.3275	-0.0069	0.0134	0.6071	2.09716e-05	271040	5.68422
139529987(c)	rs155943	T	A	0.603	-0.0008	0.0128	0.9497	3.0642e-07	271040	0.0830516
87805592(c)	rs2031365	T	C	0.2735	-0.004	0.0141	0.7757	6.35833e-06	271040	1.72336
106173926	rs1969151	C	T	0.74	-0.0179	0.0143	0.2088	0.000123294	271040	33.4214
88696599(c)	rs13286806	G	A	0.5979	-0.0031	0.0128	0.811	4.62079e-06	271040	1.25241
134515552	rs3808798	T	G	0.3064	-0.0162	0.0136	0.2314	0.000111547	271040	30.2368
100988164(c)	rs10123643	T	C	0.2824	0.0007	0.0139	0.9607	1.98597e-07	271040	0.0538274
70411296(a)	rs1968555	C	G	0.4466	-0.0065	0.0127	0.61	2.0884e-05	271040	5.66049
49711185	rs17477923	C	T	0.3081	0.022	0.0136	0.1051	0.000206353	271040	55.941
570947	rs7955258	G	A	0.4233	0.0129	0.0128	0.3137	8.12471e-05	271040	22.0228
604621(c)	rs10849108	A	G	0.1843	0.0029	0.0163	0.8567	2.52861e-06	271040	0.685351
76515824	rs9687206	G	A	0.4672	-0.0119	0.0126	0.3432	7.05003e-05	271040	19.1096
43906255	rs66760320	T	C	0.2036	0.0134	0.0157	0.3934	5.82302e-05	271040	15.7835
31272774	rs9264916	A	G	0.1425	0.0242	0.018	0.1794	0.000143123	271040	38.7974
8576721(c)	rs17481499	T	C	0.1744	-0.005	0.0165	0.760001	7.19923e-06	271040	1.95128
2675822	rs1883806	T	G	0.3526	-0.0096	0.0132	0.4691	4.20753e-05	271040	11.4045
70121339	rs1042673	G	A	0.4238	-0.0152	0.0127	0.23	0.000112837	271040	30.5866
242520800	rs62192963	A	G	0.07556	0.0239	0.024	0.3189	7.97988e-05	271040	21.6302
44843136	rs199528	T	C	0.08539	0.0543	0.0229	0.01761	0.000460546	271040	124.883
57180531	rs6567094	A	G	0.5816	-0.0163	0.0127	0.1996	0.000129307	271040	35.0516
7224431(c)	rs7248104	A	G	0.4347	-0.003	0.0126	0.815	4.42325e-06	271040	1.19887
57457908	rs139242164	T	G	0.001381	-0.1219	0.1788	0.4953	4.09856e-05	271040	11.1091
134509254(c)	rs1114707	C	T	0.6737	0.0029	0.0134	0.8267	3.69751e-06	271040	1.00217
2673288(c)	rs10254690	T	C	0.656	0.0011	0.0132	0.9332	5.46107e-07	271040	0.148016
185513392	rs7651090	G	A	0.3078	0.0187	0.0136	0.1669	0.000149009	271040	40.3932
148521292(c)	rs9497965	T	C	0.3369	0.0002	0.0133	0.9891	1.78719e-08	271040	0.00484396
26057170	rs113360717	T	C	0.01792	-0.0467	0.0476	0.326	7.67624e-05	271040	20.8071
15958795(c)	rs4471862	A	G	0.2224	0.0046	0.0151	0.758501	7.31875e-06	271040	1.98367
150962923(c)	rs11204756	A	G	0.4557	0.0067	0.0126	0.596499	2.22688e-05	271040	6.03583
89982343(c)	rs4934383	T	C	0.7036	0.0056	0.0138	0.6829	1.30801e-05	271040	3.54524
115053011(c)	rs11605461	G	A	0.5405	0.0057	0.0126	0.6509	1.61384e-05	271040	4.37419
129649413(c)	rs11221835	C	T	0.8123	0.0104	0.0161	0.517299	3.2982e-05	271040	8.93968
81407891(c)	rs11625251	G	C	0.0717	0.0004	0.0244	0.9873	2.12989e-08	271040	0.00577282
93576543	rs768356	C	T	0.1796	0.0142	0.0163	0.384	5.94208e-05	271040	16.1063
6565644	rs9889941	C	A	0.2667	0.0243	0.0143	0.0882003	0.000230966	271040	62.6149
41381077(c)	rs2282026	A	G	0.5616	-0.0029	0.0126	0.8184	4.14118e-06	271040	1.12242
51170010	rs568995	G	A	0.6956	-0.024	0.0137	0.0784892	0.000243925	271040	66.1291
48157371(c)	rs11830037	A	C	0.08767	-0.0079	0.0223	0.723801	9.9836e-06	271040	2.70596
53331144(c)	rs7315310	G	A	0.5631	-0.0062	0.0127	0.625801	1.89139e-05	271040	5.12648
59344639(c)	rs113599227	T	C	0.04257	0.0178	0.0315	0.5713	2.58274e-05	271040	7.00039
64206768	rs7211380	G	A	0.09915	-0.0255	0.0209	0.2231	0.00011616	271040	31.4874
81389444	rs396483	T	C	0.2488	-0.0157	0.0146	0.2831	9.21373e-05	271040	24.975
4208914	rs10814881	A	C	0.3441	0.0129	0.0133	0.3294	7.51159e-05	271040	20.3608
14400309(c)	rs30233	A	G	0.5871	-0.0074	0.0128	0.5652	2.65491e-05	271040	7.19602
111193959	rs9521826	G	A	0.2146	0.0685	0.0152	7.12902e-06	0.00158173	271040	429.388
24634825	rs12436555	A	G	0.1121	0.0245	0.02	0.2195	0.00011949	271040	32.3902
7235137	rs4608435	T	G	0.265	-0.0244	0.0142	0.0857393	0.000231922	271040	62.8744
32322280(a)	rs4733121	T	A	0.6222	-0.009	0.013	0.487	3.80809e-05	271040	10.3218
70356451(c)	rs9772642	C	T	0.3057	-0.0003	0.0136	0.9826	3.82046e-08	271040	0.0103549
2176852(c)	rs11602347	G	C	0.3549	-0.002	0.0132	0.8773	1.83157e-06	271040	0.496425
116124777	rs1931666	T	A	0.3397	0.0253	0.0134	0.05844	0.000287149	271040	77.8507
22590835(c)	rs1203930	G	A	0.7915	-0.0001	0.0155	0.9954	3.30056e-09	271040	0.000894576
40845952	rs1044474	G	A	0.3742	-0.0089	0.013	0.492	3.70979e-05	271040	10.0553
35962399	rs78218421	T	C	0.07115	-0.0271	0.0243	0.2656	9.70709e-05	271040	26.3125
47422510	rs35073649	T	C	0.4269	0.0458	0.0127	0.0003094	0.0010264	271040	278.48
168819800	rs751171	C	T	0.4172	0.0128	0.0128	0.3165	7.96735e-05	271040	21.5963
46753491(c)	rs700750	A	C	0.7015	-0.0043	0.0137	0.752801	7.74353e-06	271040	2.09881
129423136	rs55837101	T	C	0.2627	0.0212	0.0143	0.1385	0.000174103	271040	47.1967
76474885(c)	rs2972343	G	A	0.1052	0.0085	0.0205	0.676799	1.36022e-05	271040	3.68677
8319963(c)	rs2921053	C	G	0.5008	-0.0032	0.0226	0.886	5.11999e-06	271040	1.38772
1407628(c)	rs11675342	T	C	0.4419	-0.0028	0.0127	0.8269	3.86707e-06	271040	1.04813
12230439(c)	rs1661584	T	C	0.7711	-0.0055	0.0149	0.711101	1.06785e-05	271040	2.89432
53771564	rs1288492	T	C	0.4965	0.0199	0.0126	0.1132	0.000197995	271040	53.6749
48607979	rs80220524	T	C	0.01859	-0.0408	0.0468	0.3833	6.07408e-05	271040	16.4641
193913552	rs4074131	G	A	0.2001	-0.0179	0.0159	0.26	0.00010257	271040	27.8031
10714436	rs35604552	T	C	0.2602	0.0175	0.0143	0.223	0.000117904	271040	31.9602
85910309	rs10751136	A	G	0.4126	0.022	0.0129	0.0875609	0.000234606	271040	63.602
101705896(c)	rs11190335	A	G	0.4506	-0.0067	0.0127	0.5966	2.22259e-05	271040	6.0242
127118550	rs7857897	A	G	0.526	0.0233	0.0125	0.0626902	0.000270711	271040	73.3928
81613138(a)	rs8022931	G	C	0.3797	0.0217	0.013	0.0945105	0.000221815	271040	60.1338
79747855(c)	rs73575083	G	A	0.3097	-0.001	0.0136	0.9409	4.27572e-07	271040	0.115888
36994369	rs12892248	A	G	0.1413	0.0154	0.0179	0.389	5.75513e-05	271040	15.5995
105219976(c)	rs12889167	C	T	0.4995	0.0017	0.0126	0.8894	1.445e-06	271040	0.39165
4290544(c)	rs10814915	C	T	0.5435	0.0018	0.0126	0.8893	1.60774e-06	271040	0.435759
133869543	rs78404781	G	A	0.01544	-0.0698	0.0511	0.1718	0.000148126	271040	40.1536
133917088	rs79496463	T	C	0.01927	0.0613	0.0467	0.1898	0.000142031	271040	38.5012
70382694(c)	rs4793439	C	T	0.5609	0.0035	0.0126	0.7798	6.03413e-06	271040	1.63549
5280270(c)	rs35324752	T	G	0.3379	0.0005	0.0133	0.9705	1.11862e-07	271040	0.0303188
45743640	rs11670562	C	T	0.2943	0.0196	0.0138	0.1558	0.00015957	271040	43.2566
90193131	rs1342454	A	G	0.01987	0.0474	0.0456	0.2987	8.75121e-05	271040	23.7212
12549141	rs10743983	G	A	0.4988	-0.0118	0.0125	0.3453	6.96196e-05	271040	18.8709
36666760	rs1755770	T	C	0.6697	-0.0099	0.0134	0.4614	4.336e-05	271040	11.7527
111884608	rs3184504	C	T	0.5911	-0.0827	0.0128	8.8736e-11	0.00330612	271040	899.058
207175037	rs4844563	C	A	0.2792	-0.0157	0.014	0.2619	9.92109e-05	271040	26.8926
23293279(c)	rs78856554	A	G	0.05491	-0.0182	0.0279	0.5144	3.43793e-05	271040	9.31842
13568847(c)	rs879736	T	C	0.2333	-0.0091	0.0149	0.5419	2.96246e-05	271040	8.02964
31790014	rs5997969	C	T	0.6073	0.0092	0.0129	0.4754	4.0371e-05	271040	10.9425
4154851	rs4785953	G	A	0.1296	0.0215	0.0187	0.2502	0.000104287	271040	28.2687
28896015	rs11641216	G	A	0.388	-0.0104	0.0128	0.4155	5.13665e-05	271040	13.923
220020335	rs7589228	A	C	0.688	0.0093	0.0136	0.4928	3.71312e-05	271040	10.0643
122616166	rs17450274	A	G	0.2775	-0.0248	0.014	0.0769999	0.000246623	271040	66.8608
43857838(c)	rs188364915	T	C	0.02508	-0.0014	0.0407	0.972	9.58479e-08	271040	0.0259784
25564929(c)	rs6805350	G	T	0.04454	-0.0169	0.0302	0.5759	2.43089e-05	271040	6.58881
32853021(c)	rs115044883	A	G	0.05425	0.0097	0.0278	0.7275	9.65494e-06	271040	2.61688
178139887	rs2364727	C	T	0.8394	0.0167	0.0172	0.3309	7.5193e-05	271040	20.3817
191333728	rs4340549	T	C	0.8808	0.0162	0.0195	0.4052	5.51079e-05	271040	14.9371
110103867(c)	rs3134107	A	G	0.1801	-0.0019	0.0164	0.9067	1.06613e-06	271040	0.288963
120112818(c)	rs72682433	C	T	0.1128	0.0109	0.0198	0.581599	2.37801e-05	271040	6.44546
24422479(c)	rs12783458	G	C	0.4506	-0.006	0.0127	0.635501	1.78243e-05	271040	4.83115
16214340	rs9298749	C	A	0.4689	0.0104	0.0127	0.4133	5.38708e-05	271040	14.6018
76115733	rs2243073	T	A	0.1173	-0.0165	0.0195	0.3965	5.63779e-05	271040	15.2814
80561254	rs4885687	T	G	0.7469	0.0189	0.0145	0.1923	0.000135054	271040	36.6098
19841174	rs10799824	A	G	0.1218	0.0167	0.0193	0.3875	5.96628e-05	271040	16.1719
92600785	rs2295727	G	A	0.05235	-0.0439	0.0281	0.1191	0.000191216	271040	51.8366
670520(c)	rs149363012	T	C	0.001615	0.0015	0.169	0.9929	7.25576e-09	271040	0.00196659
SNP, single-nucleotide polymorphism; EAF, effect allele frequency; EA, effect allele; BETA, beta. exposure; SE, standard error; P, the Significance level of Normal TSH; R² was calculated as follows: 2*beta^2*EAF*(1-EAF). The F-statistic for each SNP was calculated as follows: F = (N-2) *R2/ (1− R2). a: Palindromic SNPs with intermediate allele frequencies (>0.01) were removed; b. The SNPS removed…

## Sheet: Supplementary Table 6
Supplementary Table 6 | Characteristics of SNPs associated with FT4.
Position	SNP	EA	OA	EAF	BETA	SE	P	R2	N	F
25777481(c)	rs9356988	A	G	0.3774	0.0117	0.0131	0.3719	6.43299e-05	119120	7.66334
100620931(c)	rs17185536	T	C	0.2047	-0.0072	0.0156	0.6445	1.68789e-05	119120	2.01061
170986579(c)	rs112649654	G	T	0.05361	-0.0094	0.028	0.736	8.96606e-06	119120	1.06803
101822155(c)	rs945019	A	G	0.7929	-0.002	0.0155	0.8972	1.31368e-06	119120	0.156483
120972947(c)	rs7093295	C	T	0.5207	-0.0064	0.0126	0.6125	2.04449e-05	119120	2.43541
127026282(c)	rs10760344	T	G	0.3436	-0.0052	0.0132	0.696599	1.21972e-05	119120	1.45292
56373962(c)	rs3827948	T	G	0.4683	0.0003	0.0126	0.9797	4.48191e-08	119120	0.00533876
54375570(c)	rs2235544	A	C	0.5435	0.0041	0.0127	0.7492	8.34138e-06	119120	0.993617
103188709(c)	rs13107325	T	C	0.01417	-0.0286	0.0543	0.5983	2.28525e-05	119120	2.72221
61217375(c)	rs6471865	C	A	0.2186	0.0099	0.0151	0.511601	3.3483e-05	119120	3.98856
21340207(c)	rs73079474	C	T	0.005768	0.0081	0.0867	0.9257	7.52511e-07	119120	0.0896377
16039950(c)	rs11075287	G	T	0.6947	0.0001	0.0136	0.9922	4.24184e-09	119120	0.000505279
76518442(c)	rs4704397	A	G	0.4086	0.0013	0.0127	0.9193	8.16764e-07	119120	0.0972913
80608598(c)	rs1352814	C	T	0.255	0.0019	0.0144	0.8929	1.37162e-06	119120	0.163385
81144750(c)	rs1197383	T	A	0.1444	0.0125	0.0179	0.4849	3.86089e-05	119120	4.5992
31211647(c)	rs6510177	C	T	0.8405	0.0029	0.0172	0.8642	2.25488e-06	119120	0.268598
181711408(c)	rs56252332	A	T	0.2625	-0.0007	0.0142	0.9624	1.89722e-07	119120	0.0225993
4384844(c)	rs76895963	G	T	0.0312	0.0157	0.0378	0.6783	1.49011e-05	119120	1.77501
43806609(c)	rs881858	A	G	0.6796	-0.0022	0.0135	0.8683	2.10776e-06	119120	0.251073
72946140(c)	rs3741156	C	G	0.2573	0.0088	0.0145	0.5427	2.95971e-05	119120	3.52565
46382256(c)	rs11183272	A	C	0.4885	-0.0019	0.0125	0.8793	1.80405e-06	119120	0.214895
30175551(c)	rs7146111	A	G	0.4022	-0.0098	0.0128	0.4442	4.61828e-05	119120	5.50146
28617128(c)	rs6839	C	T	0.4458	-0.0037	0.0127	0.7687	6.76457e-06	119120	0.805787
16173516(c)	rs2644983	T	C	0.1383	-0.0173	0.0183	0.3449	7.13346e-05	119120	8.49785
1407815(c)	rs11675434	T	C	0.4297	-0.004	0.0127	0.754699	7.84185e-06	119120	0.934113
4221298(c)	rs7873463	C	A	0.6796	0.0024	0.0135	0.8573	2.50841e-06	119120	0.298797
69956912(c)	rs7094660	G	A	0.5257	0.0086	0.0126	0.4932	3.68823e-05	119120	4.39351
101587931(c)	rs2002042	T	C	0.3354	-0.0113	0.0133	0.396	5.69259e-05	119120	6.78129
137075847(a)	rs1731951	A	T	0.4559	0.0289	0.0126	0.0221101	0.000414356	119120	49.3778
139092679(c)	rs4842131	C	T	0.5114	-0.0078	0.0126	0.5369	3.04042e-05	119120	3.6218
172412907(c)	rs3821083	C	A	0.1917	0.0162	0.016	0.3135	8.13307e-05	119120	9.68874
28194629(c)	rs9461443	T	A	0.1773	0.0146	0.0167	0.3819	6.2185e-05	119120	7.40782
14941720(c)	rs4721388	A	C	0.8321	0.009	0.0172	0.5987	2.2633e-05	119120	2.69605
75147801(c)	rs794375	C	T	0.5141	0.0005	0.0126	0.9697	1.24901e-07	119120	0.0148779
87813843(c)	rs6909630	T	C	0.2175	-0.0102	0.0153	0.5051	3.54139e-05	119120	4.21858
100868460(c)	rs3734358	G	A	0.08849	0.0139	0.0223	0.5343	3.11685e-05	119120	3.71284
27328993(c)	rs9512371	T	C	0.6538	-0.0082	0.0133	0.534399	3.0439e-05	119120	3.62594
101998443(a)	rs11626434	C	G	0.4619	-0.0405	0.0126	0.00130701	0.000815363	119120	97.2037
60894965(c)	rs340029	T	C	0.7199	-0.014	0.014	0.3181	7.90444e-05	119120	9.41636
100556109(c)	rs965513	G	A	0.6523	0.0106	0.0132	0.4191	5.09676e-05	119120	6.07146
109643880(c)	rs7858917	A	T	0.2482	0.0019	0.0145	0.8977	1.34723e-06	119120	0.160479
29232293(c)	rs16962266	C	T	0.021	-0.0081	0.044	0.8539	2.69775e-06	119120	0.321352
48746675(c)	rs2450992	C	T	0.4225	0.0038	0.0127	0.764999	7.04654e-06	119120	0.839376
205722958(c)	rs11240565	T	C	0.3677	0.0074	0.013	0.568499	2.5463e-05	119120	3.03318
93446472(a)	rs4146836	G	C	0.3989	-0.0196	0.0129	0.1271	0.000184227	119120	21.9488
93589420(c)	rs11626350	A	G	0.1971	0.0029	0.0158	0.8537	2.66179e-06	119120	0.317068
12685761(c)	rs11860343	A	G	0.1396	0.0074	0.0181	0.6826	1.31546e-05	119120	1.56698
89106326	rs8038670	G	T	0.6244	0.0326	0.013	0.0118899	0.000498487	119120	59.4084
77643616	rs775722	C	T	0.4499	-0.0212	0.0126	0.0933899	0.000222464	119120	26.5053
74193514	rs6562774	A	C	0.3951	-0.0133	0.0128	0.2991	8.4552e-05	119120	10.0725
64527697	rs10822059	G	T	0.3969	-0.0158	0.0128	0.2169	0.000119513	119120	14.2378
135622808	rs6430552	T	C	0.3968	-0.0237	0.0128	0.0645104	0.000268881	119120	32.0371
16127206	rs178791	C	A	0.5625	0.0196	0.0127	0.121	0.000189079	119120	22.5269
57914644	rs56069042	G	A	0.04197	0.0658	0.0314	0.0362001	0.000348177	119120	41.4886
49711185	rs17477923	C	T	0.3081	0.022	0.0136	0.1051	0.000206353	119120	24.5854
20989669	rs4762679	C	T	0.8497	0.0271	0.0175	0.1217	0.000187583	119120	22.3487
110105146	rs3134113	T	C	0.6096	-0.0371	0.0129	0.00389197	0.000655138	119120	78.0899
21983960	rs1243192	A	C	0.3018	0.0158	0.0137	0.2491	0.000105207	119120	12.5333
174170005	rs12691474	C	T	0.3686	0.0191	0.013	0.1431	0.000169807	119120	20.2306
36574069	rs1537423	G	A	0.6009	-0.0171	0.0128	0.1792	0.000140251	119120	16.7088
47663049	rs10838738	G	A	0.357	-0.0262	0.0136	0.0532599	0.000315146	119120	37.5514
129709352	rs925612	C	T	0.5136	-0.0211	0.0126	0.0930701	0.00022244	119120	26.5025
174170005	rs12691474	C	T	0.3686	0.0191	0.013	0.1431	0.000169807	119120	20.2306
SNP, single-nucleotide polymorphism; EAF, effect allele frequency; EA, effect allele; BETA, beta. exposure; SE, standard error; P, the Significance level of FT4; R² was calculated as follows: 2*beta^2*EAF*(1-EAF). The F-statistic for each SNP was calculated as follows: F = (N-2) *R2/ (1− R2). a: Palindromic SNPs with intermediate allele frequencies (>0.01) were removed; b. The SNPS removed as the…

## Sheet: Supplementary Table 7
Supplementary Table 7 | Characteristics of SNPs associated with CA.
Position	SNP	EA	OA	EAF	BETA	SE	P	R2	N	F
38416310	rs72661887	T	C	0.537	0.0794	0.0126	2.87303e-10	0.00313492	360950	1135.1
55505647	rs11591147	T	G	0.03619	-0.2309	0.0341	1.26794e-11	0.00371927	360950	1347.48
109818306	rs629301	T	G	0.7853	0.1043	0.0154	1.10688e-11	0.00366831	360950	1328.94
56972353	rs72664324	A	G	0.1108	-0.1186	0.0201	3.31902e-09	0.00277165	360950	1003.2
148039045	rs4835377	G	A	0.7773	-0.1129	0.0151	9.1601e-14	0.00441293	360950	1599.9
148374767	rs61075980	A	G	0.1271	0.1313	0.0188	3.25087e-12	0.00382534	360950	1386.05
156676813	rs11722922	C	A	0.19	-0.0898	0.016	2.172e-08	0.00248211	360950	898.142
108073085	rs6594336	C	T	0.4624	-0.0735	0.0127	6.22401e-09	0.00268585	360950	972.063
161010118	rs10455872	G	A	0.04569	0.342	0.0303	1.35988e-29	0.0101998	360950	3719.55
12903957	rs9349379	G	A	0.4507	0.1365	0.0126	2.28613e-27	0.00922555	360950	3360.95
32172065	rs1044506	G	T	0.8673	0.106	0.0186	1.2e-08	0.00258632	360950	935.947
134017855	rs34537042	A	G	0.1831	0.0934	0.0162	8.33508e-09	0.00260964	360950	944.41
160922870	rs117733303	G	A	0.01127	0.5643	0.061	2.28823e-20	0.00709662	360950	2579.82
106410777	rs12705390	A	G	0.2978	0.0895	0.0137	5.75838e-11	0.00335013	360950	1213.29
150690176	rs3918226	T	C	0.06977	0.1525	0.0246	6.11195e-10	0.00301876	360950	1092.92
22029778	rs73225841	A	C	0.148	0.1008	0.0178	1.53102e-08	0.00256243	360950	927.281
21983914	rs3731222	C	T	0.1033	0.1139	0.0207	3.86296e-08	0.00240339	360950	869.59
54512164	rs7137258	A	C	0.05083	0.1581	0.0285	3.02002e-08	0.00241189	360950	872.672
95522289	rs10859837	A	G	0.1057	-0.1135	0.0206	3.43297e-08	0.00243545	360950	881.218
112007756	rs653178	T	C	0.5839	-0.0853	0.0127	2.00909e-11	0.00353561	360950	1280.7
79139370	rs56225615	T	C	0.1924	0.1034	0.0159	7.78753e-11	0.00332256	360950	1203.27
11198187	rs17248720	T	C	0.1021	-0.1476	0.0208	1.32801e-12	0.00399444	360950	1447.57
45412079	rs7412	T	C	0.05363	-0.2171	0.028	9.37562e-15	0.0047843	360950	1735.19
35593827	rs28451064	A	G	0.1532	0.1214	0.0175	3.55222e-12	0.0038239	360950	1385.53
203846817(a)	rs72932557	T	A	0.1133	0.1145	0.0198	7.91006e-09	0.00263419	360950	953.318
111029256(a)	rs750597	A	T	0.3204	-0.086	0.0135	1.70498e-10	0.00322087	360950	1166.32
100058036(b)	rs118092637	C	T	0.01825	0.3163	0.0476	3.10313e-11	0.00358502	360950	1298.66
89447985(b)	rs191156695	T	C	0.02852	-0.3001	0.0384	5.37155e-15	0.00499052	360950	1810.35
79030578(b)	rs11852887	C	A	0.6414	-0.1043	0.013	1.25314e-15	0.00500424	360950	1815.35
22090935(b)	rs9644861	T	C	0.4182	0.2192	0.0127	6.01174e-67	0.0233813	360950	8641.49
116648917(a)	rs964184	C	G	0.8543	-0.1197	0.0177	1.43516e-11	0.00356688	360950	1292.07
SNP, single-nucleotide polymorphism; EAF, effect allele frequency; EA, effect allele; BETA, beta. exposure; SE, standard error; P, the Significance level of Coronary atherosclerosis; R² was calculated as follows: 2*beta^2*EAF*(1-EAF). The F-statistic for each SNP was calculated as follows: F = (N-2) *R2/ (1− R2). a: Palindromic SNPs with intermediate allele frequencies (>0.01) were removed; b. Th…
